# Supplementary material for: Culture-expanded allogenic adipose tissue-derived stem cells attenuate cartilage degeneration in an experimental rat osteoarthritis model
Source: PLoS One. 2017 Apr 18;12(4):e0176107. doi: 10.1371/journal.pone.0176107 (PMC5395232; doi:10.1371/journal.pone.0176107)
Supplement: S1 File — Data for Table 2. Significantly different between the OA and sham group (P < 0.05). (XLSX) [file pone.0176107.s001.xlsx]

## Sheet: Sheet1
Table 2
Morphological Scores of Articular Cartilage at 4 Weeks after Surgery
	Femoral condyle			Tibial plateau
	sham	OA		sham	OA
1	0.3	1.9		0.3	1
2	0.11	1.2		0.1	2.6
3	0.28	1.4		0.11	1.8
4	0.12	1.9		0.22	1.6
5	0.1	2.2		0.34	2
6	0.08	1.1		0.12	1.9
Mean	0.165	1.61667		0.198333	1.81667
SD	0.0979285	0.444597		0.104387	0.523132
Histological Scores of Articular Cartilage at 4 Weeks after Surgery
	Femoral condyle			Tibial plateau
	sham	OA		sham	OA
1	0.4	6		0.4	5.7
2	0.6	6.9		0.3	7.1
3	0.2	4.6		0.2	7.5
4	0.35	5.4		0.5	5.1
5	0.5	4.2		0.2	7.8
6	0.3	6		0.3	4.9
Mean	0.391667	5.51667		0.316667	6.35
SD	0.142887	0.996828		0.116905	1.27083
