# Supplementary material for: Culture-expanded allogenic adipose tissue-derived stem cells attenuate cartilage degeneration in an experimental rat osteoarthritis model
Source: PLoS One. 2017 Apr 18;12(4):e0176107. doi: 10.1371/journal.pone.0176107 (PMC5395232; doi:10.1371/journal.pone.0176107)
Supplement: S2 File — Data for Table 3. Significantly different between the ADSC and control group (P < 0.05). (XLSX) [file pone.0176107.s002.xlsx]

## Sheet: Sheet1
Table 3
Morphological Scores of Articular Cartilage after ADSC Treatment
	Femoral condyle					Tibial plateau
	Control group 8 Weeks	ADSC group 8 Weeks	Control group 12 Weeks	ADSC group 12 Weeks		Control group 8 Weeks	ADSC group 8 Weeks	Control group 12 Weeks	ADSC group 12 Weeks
1	2	0.6	3.5	2.3		3.5	0.5	3	1
2	2.5	1.1	2.8	1.5		2.6	2	1.7	1.5
3	1.9	1.2	3	1		1.6	1.2	4.5	2.6
4	2.7	0.8	1.8	1.4		2.3	1.5	3.5	1.9
5	2.3	1.4	2.8	1.8		1.2	0.6	2.5	2.2
6	2.4	1.5	4	2		3	1.5	4	2
Mean	2.3	1.1	2.98333	1.66667		2.36667	1.21667	3.2	1.86667
SD	0.303315	0.34641	0.744088	0.463321		0.859457	0.577639	1.0198	0.557375
Histological Scores of Articular Cartilage after ADSC Treatment
	Femoral condyle					Tibial plateau
	Control group 8 Weeks	ADSC group 8 Weeks	Control group 12 Weeks	ADSC group 12 Weeks		Control group 8 Weeks	ADSC group 8 Weeks	Control group 12 Weeks	ADSC group 12 Weeks
1	4.9	4.1	12.4	6		6.3	4.4	10.4	8.2
2	6.9	6	9	3		8.3	6.3	12.9	3.5
3	9	3.5	10.9	4.5		10.1	5.1	13.4	6.4
4	7.1	2.7	11.1	5.8		7.8	7.3	9.9	3.8
5	5.8	1.1	7.7	9		7.2	3.7	8.4	8.6
6	8.9	5.7	8.5	8		8.4	2.7	9.1	6.6
Mean	7.1	3.85	9.93333	6.05		8.01667	4.91667	10.6833	6.18333
SD	1.63829	1.85014	1.80518	2.20341		1.28284	1.69046	2.03511	2.14515
