# Supplementary material for: Culture-expanded allogenic adipose tissue-derived stem cells attenuate cartilage degeneration in an experimental rat osteoarthritis model
Source: PLoS One. 2017 Apr 18;12(4):e0176107. doi: 10.1371/journal.pone.0176107 (PMC5395232; doi:10.1371/journal.pone.0176107)
Supplement: S3 File — Data for Fig 5. The relative mRNA expression levels of MMP-3, MMP-13, TNF-α, IL-6 and IL-10 in chondrocytes were determined by real-time PCR analysis. The data represent the means ± SD. P values < 0.05 for comparisons were considered significant. * P < 0.05 vs the control group, # P < 0.05 vs the IL-1βgroup. (XLSX) [file pone.0176107.s003.xlsx]

## Sheet: Sheet1
Fig 5
2 −δδCt value (relative quantity)of each gene
	MMP-3					MMP-13
	Control	IL-1β	ADSCs+IL-1β			Control	IL-1β	ADSCs+IL-1β
1	1	5.02805	3.45815		1	1	6.86852	2.73208
2	1	5.09824	3.20428		2	1.12506	7.1602	3.03143
3	1	4.62675	1.45397		3	1	9.06307	4.65893
Mean	1	4.91768	2.70547		Mean	1.04169	7.69727	3.47415
SD	0	0.254385	1.09123		SD	0.0722028	1.19178	1.03691
	IL-6					TNF-α					IL-10
	Control	IL-1β	ADSCs+IL-1β			Control	IL-1β	ADSCs+IL-1β			Control	IL-1β	ADSCs+IL-1β
1	1	61.8199	19.5622		1	1	10.126	6.27667		1	1	2.49666	9.18959
2	1	70.0348	22.1618		2	1	7.4127	4.08405		2	1	4.53154	6.02099
3	1	70.0348	22.1618		3	1	7.26015	5.1337		3	1	2.67585	4.82323
Mean	1	67.2965	21.2952		Mean	1	8.2663	5.16481		Mean	1	3.23468	6.67794
SD	0	4.74286	1.50083		SD	0	1.61239	1.09664		SD	0	1.12667	2.25609
